# Supplementary material for: Genome plasticity favours double chromosomal Tn4401b-blaKPC-2 transposon insertion in the Pseudomonas aeruginosa ST235 clone
Source: BMC Microbiol. 2019 Feb 20;19:45. doi: 10.1186/s12866-019-1418-6 (PMC6381643; doi:10.1186/s12866-019-1418-6)
Supplement: Supplementary file 1 — Table S1. Characteristics of the P. aeruginosa ST235 genomes included in the phylogenetic tree and the genomic comparative analysis. (XLSX 16 kb) [file 12866_2019_1418_MOESM1_ESM.xlsx]

## Sheet: Hoja1
Strain	Year	Country (Acronym)	Genome size (bp)	N° of contigs	N50	Coverage	Accession number
RNS_PA1	2006	Australia	7038875	146	111819	38.0x	NZ_LSZV00000000
		(AU)
RNS_PA46	2007	Australia	7125096	172	103069	35.0x	NZ_LSZU00000000
		(AU)
RNS_PAE05	2007	Australia	7042944	178	92826	35.0x	NZ_LSZT00000000
		(AU)
NCGM2.S1*	2002	Japan	6764661	1	-	28,9x	NC_017549
		(JP)
NCGM 1984#	2012	Japan	6850954	1	-	-	NZ_AP014646
		(JP)
AZPAE13850	2010	India	5501656	460	27926	10x	NZ_JTZN00000000
		(IN)
AZPAE14702	2012	Philippines	7131510	174	148034	10x	NZ_JTXD01000160
		(PH)
AZPAE14703	2012	Philippines	6892377	285	81268	10x	NZ_JTXC01000201
		(PH)
AZPAE14690	2012	Romania	6730564	142	165199	10x	NZ_JTXO01000105
		(RO)
AZPAE14694	2012	Romania	6964286	315	84939	10x	NZ_JTXK01000267
		(RO)
AZPAE14705	2012	Greece	6888268	274	89166	10x	NZ_JTXA01000240
		(GR)
AZPAE14706	2010	Greece	6921381	175	121894	10x	NZ_JTWZ01000147
		(GR)
AZPAE14708	2012	Greece	6707536	221	108737	10x	NZ_JTWX01000187
		(GR)
AZPAE14887	2007	Croatia	6903570	141	163698	10x	NZ_JTTB00000000
		(HR)
AZPAE14912	2008	Croatia	6835920	111	211578	10x	NZ_JTSD00000000
		(HR)
AZPAE14968	2009	Croatia	6897223	160	159705	10x	NZ_JTQA00000000
		(HR)
AZPAE15015	2011	Germany	6804229	140	155	10x	NZ_JTOF01000113
		(DE)
AZPAE14723	2012	Italy	6639036	195	99614	10x	NZ_JTWJ00000000
		(IT)
AZPAE14730	2012	Italy	6865760	231	99176	10x	NZ_JTWC00000000
		(IT)
AZPAE14353	2010	France	6835254	157	158249	10x	NZ_JTZA00000000
		(FR)
AZPAE15058	2012	France	6567883	127	125362	10x	NZ_JTMO01000103
		(FR)
PA_ST235*	2007/8	Spain	6929551	123	191815	27.0x	NZ_JNHD01000000
		(ES)
AZPAE15000	2010	Spain	6858205	132	141108	10x	NZ_JTOU00000000
		(ES)
AZPAE14422	2009	USA	6732223	101	195586	10x	NZ_JTYK01000090
		(US)
AZPAE14710	2012	USA	6748304	162	105044	10x	NZ_JTWW01000147
		(US)
AZPAE14726	2012	USA	6885273	178	97759	10x	NZ_JTWG01000164
		(US)
AZPAE14732	2012	USA	6793558	217	85998	10x	NZ_JTWA01000196
		(US)
AZPAE14842	2006	USA	6889407	98	206542	10x	NZ_JTUS01000080
		(US)
AZPAE14843	2006	USA	6737478	193	204440	10x	NZ_JTUR01000125
		(US)
AZPAE14874	2007	USA	6850351	200	103015	10x	NZ_JTTO01000170
		(US)
AZPAE14979	2010	USA	6751299	142	163767	10x	NZ_JTPP01000125
		(US)
AZPAE15006	2011	USA	6832413	143	165382	10x	NZ_JTOO01000109
		(US)
AZPAE13880	2010	Mexico	6855952	148	125192	10x	NZ_JTZC01000112
		(MX)
AZPAE14689	2012	Mexico	7252889	254	72849	10x	NZ_JTXP01000216
		(MX)
AZPAE13879	2010	Argentina	6948193	155	135850	10x	NZ_JTZD00000000
		(AR)
AZPAE14830	2005	Argentina	6816534	181	136303	10x	NZ_JTVE00000000
		(AR)
AZPAE14902	2008	Argentina	6886932	144	153182	10x	NZ_JTSN01000098
		(AR)
AZPAR14949	2009	Argentina	6899528	117	211226	10x	NZ_JTQS01000077
		(AR)
AZPAE15063	2012	Brazil	6768150	143	168194	10x	NZ_JTMJ01000113
		(BR)
AZPAE14719	2012	Colombia	6855346	202	92164	10x	NZ_JTWN00000000
		(CO)
AZPAE14720	2012	Colombia	6813733	254	82805	10x	NZ_JTWM00000000
		(CO)
AZPAE14721	2012	Colombia	6867543	183	154353	10x	NZ_JTWL00000000
		(CO)
AZPAE15003	2011	Colombia	6813733	148	129991	10x	NZ_JTOR00000000
		(CO)
9PS50	2007	Colombia	7’038.455	161	115401	173x	SAMN07975642
		(CO)
* Roche 454 technology,
# PacBio technology, Strains in bold indicate that the complete genome was obtained.
